# Supplementary material for: Self-Organization Provides Cell Fate Commitment in MSC Sheet Condensed Areas via ROCK-Dependent Mechanism
Source: Biomedicines. 2021 Sep 10;9(9):1192. doi: 10.3390/biomedicines9091192 (PMC8470239; doi:10.3390/biomedicines9091192)
Supplement: Supplementary file 1 [file biomedicines-09-01192-s001.zip]

Archive with 1 entries (1 files):
- biomedicines-1335455-supplementary.txt
