# Supplementary material for: Self-Organization Provides Cell Fate Commitment in MSC Sheet Condensed Areas via ROCK-Dependent Mechanism
Source: Biomedicines. 2021 Sep 10;9(9):1192. doi: 10.3390/biomedicines9091192 (PMC8470239; doi:10.3390/biomedicines9091192)
Supplement: Supplementary file 1 [file biomedicines-09-01192-s001.zip › biomedicines-1335455-supplementary.txt]

Final Supplementary files you can find at:

https://doi.org/10.5281/zenodo.5498128

Final Figures in TIFF and Adobe Illustrator you can find at: (UPDATED Figures TIFF and AI Nimiritsky et al BIOMEDICINES.zip)

https://doi.org/10.5281/zenodo.5498140
